# Supplementary material for: The Regulatory Impact of CFLAR Methylation Modification on Liver Lipid Metabolism
Source: Int J Mol Sci. 2024 Jul 19;25(14):7897. doi: 10.3390/ijms25147897 (PMC11277202; doi:10.3390/ijms25147897)
Supplement: Supplementary file 1 [file ijms-25-07897-s001.zip]

Archive with 1 entries (1 files):
- ijms-3079769-supplementary.pdf
